# Supplementary material for: Calcium phosphate formation and deposition in ischemic neurons
Source: PLoS One. 2025 Jan 16;20(1):e0317055. doi: 10.1371/journal.pone.0317055 (PMC11737781; doi:10.1371/journal.pone.0317055)
Supplement: S1 Data — (ZIP) [file pone.0317055.s001.zip]

Archive with 10 entries (10 files):
- Fig. 12B.xlsx
- Fig. 1B.xlsx
- Fig. 2B.xlsx
- Fig. 3B.xlsx
- Fig. 3C.xlsx
- Fig. 6B2.xlsx
- Fig. 8B.xlsx
- Fig. 9B.xlsx
- Fig. 10B.xlsx
- Fig. 11D.xlsx
