# Supplementary material for: Calcium phosphate formation and deposition in ischemic neurons
Source: PLoS One. 2025 Jan 16;20(1):e0317055. doi: 10.1371/journal.pone.0317055 (PMC11737781; doi:10.1371/journal.pone.0317055)
Supplement: S1 Data — (ZIP) [file pone.0317055.s001.zip › Fig. 12B.xlsx]

## Sheet: Sheet1
	Annexin siRNA administration			Calib. 82 pixels = 0.4 Newton; 1 pixel = 0.00488 Newton
		Control siRNA					AnxA2 siRNA					AnxA5 siRNA					AnxA6 siRNA					AnxA7 siRNA					AnxA2-A7 siRNAs
		Left forelimb		Right forelimb			Left forelimb		Right forelimb			Left forelimb		Right forelimb			Left forelimb		Right forelimb			Left forelimb		Right forelimb			Left forelimb		Right forelimb
	Cases	Force (Pixels)	Newton	Force (Pixels)	Newton		Force (Pixels)	Newton	Force (Pixels)	Newton		Force (Pixels)	Newton	Force (Pixels)	Newton		Force (Pixels)	Newton	Force (Pixels)	Newton		Force (Pixels)	Newton	Force (Pixels)	Newton		Force (Pixels)	Newton	Force (Pixels)	Newton
	1	23	0.11224	72.049	0.351599		33	0.16104	66.003	0.322095		27.505	0.134224	62	0.30256		27	0.13176	76.67	0.37415		24.004	0.11714	66.502	0.32453		46	0.22448	89.333	0.435945
	2	27.933	0.136313	87.656	0.427761		27.5	0.1342	80.066	0.390722		33	0.16104	72.003	0.351375		33.004	0.16106	66.013	0.322143		33.004	0.16106	55.057	0.268678		52.004	0.25378	63.333	0.309065
	3	19	0.09272	62.67	0.30583		40.277	0.196552	56.004	0.2733		31.8	0.155184	55.333	0.270025		36.003	0.175695	80.537	0.393021		20.005	0.0976244	55.003	0.268415		42.714	0.208444	58.667	0.286295
	4	30.48	0.148742	63.347	0.309133		26.024	0.126997	49.495	0.241536		28	0.13664	74.216	0.362174		23.5	0.11468	56	0.27328		26.5	0.12932	71.946	0.351096		52.038	0.253945	82.873	0.40442
	5	19.526	0.0952869	58	0.28304		26.505	0.129344	56.667	0.276535		39	0.19032	56.016	0.273358		30.463	0.148659	82.766	0.403898		32.5	0.1586	68.964	0.336544		35.333	0.172425	64.667	0.315575
	6	19.007	0.0927542	56.682	0.276608		34.514	0.168428	70.632	0.344684		24.581	0.119955	66	0.32208		36.056	0.175953	66.67	0.32535		23.004	0.11226	77.175	0.376614		46.743	0.228106	73.333	0.357865
	Means		0.113009		0.325662			0.15276		0.308145			0.149561		0.313595			0.151301		0.34864			0.129334		0.32098			0.22353		0.351528
	SDs		0.0243167		0.0565446			0.0275255		0.0547702			0.0249132		0.0387256			0.0246087		0.0501946			0.0257245		0.0441715			0.0306636		0.0588474
	Groups	Left forelimb		Right forelimb
		Means	SDs	Means	SDs
	Control siRNA	0.113009	0.0243167	0.325662	0.0565446
	AnxA2 siRNA	0.15276	0.0275255	0.308145	0.0547702
	AnxA5 siRNA	0.149561	0.0249132	0.313595	0.0387256
	AnxA6 siRNA	0.151301	0.0246087	0.34864	0.0501946
	AnxA7 siRNA	0.129334	0.0257245	0.32098	0.0441715
	AnxA2-A7 siRNA	0.22353	0.0306636	0.351528	0.0588474
