# Supplementary material for: Calcium phosphate formation and deposition in ischemic neurons
Source: PLoS One. 2025 Jan 16;20(1):e0317055. doi: 10.1371/journal.pone.0317055 (PMC11737781; doi:10.1371/journal.pone.0317055)
Supplement: S1 Data — (ZIP) [file pone.0317055.s001.zip › Fig. 1B.xlsx]

## Sheet: Sheet1
Brain calcification
	Calcified area (pixels)
Animals	60 min			90 min			90 min+2 hr			90 min+12 hr			90 min+1 day			90 min+5 days
	Calcified area	Total area	%	Calcified area	Total area	%	Calcified area	Total area	%	Calcified area	Total area	%	Calcified area	Total area	%	Calcified area	Total area	%
1	66	10989	0.600601	216	11224	1.92445	756	11357	6.65669	881	11229	7.84576	1061	10685	9.92981	1071	10707	10.0028
2	40	11257	0.355334	143	9972	1.43402	503	11900	4.22689	1245	11427	10.8952	1398	11082	12.6151	877	10787	8.13016
3	39	12736	0.306219	295	11087	2.66077	876	11289	7.75977	779	10979	7.09536	1227	10975	11.18	1137	11210	10.1427
4	80	9903	0.807836	227	11297	2.00938	587	11066	5.30454	970	11960	8.11037	1390	11581	12.0024	802	11907	6.73553
5	28	10918	0.256457	213	11047	1.92813	685	10944	6.25914	779	11557	6.7405	1411	8937	15.7883	1086	10864	9.99632
6	39	8735	0.44648	265	10673	2.4829	994	10779	9.22163	1120	11056	10.1302	1266	11071	11.4353	1183	10629	11.1299
Means			0.462154			2.07327			6.57144			8.46958			12.1585			9.35624
SDs			0.208301			0.440205			1.76875			1.67559			1.99278			1.6102
Brain Infarcts
	Stroke area (pixels)
Animals	60 min			90 min			90 min+2 hr			90 min+12 hr			90 min+1 day			90 min+5 days
	Stroke area	Total area	%	Stroke area	Total area	%	Stroke area	Total area	%	Stroke area	Total area	%	Stroke area	Total area	%	Stroke area	Total area	%
1	0	10989	0	0	11224	0	0	11357	0	713	11229	6.34963	1370	10685	12.8217	816	10707	7.62118
2	0	11257	0	0	9972	0	0	11900	0	634	11427	5.54826	1195	11082	10.7833	982	10787	9.10355
3	0	12736	0	0	11087	0	0	11289	0	797	10979	7.25931	844	10975	7.69021	557	11210	4.96878
4	0	9903	0	0	11297	0	0	11066	0	558	11960	4.66555	924	11581	7.97859	645	11907	5.41698
5	0	10918	0	0	11047	0	0	10944	0	490	11557	4.23985	735	8937	8.22424	684	10864	6.29602
6	0	8735	0	0	10673	0	0	10779	0	428	11056	3.8712	1266	11071	11.4353	724	10629	6.81155
Means			0			0			0			5.3223			9.82221			6.70301
SDs			0			0			0			1.30898			2.14572			1.51291
	Plot
		Calcified area %		Infarcts %
	Times	Means	SDs	Means	SDs
	60 min	0.462154	0.208301	0	0
	90 min	2.07327	0.440205	0	0
	90 min+2hr	6.57144	1.76875	0	0
	90 min+12hr	8.46958	1.67559	5.3223	1.30898
	90 min+1day	12.1585	1.99278	9.82221	2.14572
	90 min+5days	9.35624	1.6102	6.70301	1.51291
