# Supplementary material for: Calcium phosphate formation and deposition in ischemic neurons
Source: PLoS One. 2025 Jan 16;20(1):e0317055. doi: 10.1371/journal.pone.0317055 (PMC11737781; doi:10.1371/journal.pone.0317055)
Supplement: S1 Data — (ZIP) [file pone.0317055.s001.zip › Fig. 2B.xlsx]

## Sheet: Sheet1
Ischemic stroke			Calib. 82 pixels = 0.4 Newton; 1 pixel = 0.00488 Newton
	Forelimb-gripping forces
	Calib. 82 pixels = 0.4 Newton; 1 pixel = 0.00488 Newton
	Sham control					90 min + 12 hr					90 min + 1 day					90 min + 5 days
	Left forelimb		Right forelimb			Left forelimb		Right forelimb			Left forelimb		Right forelimb			Left forelimb		Right forelimb
Cases	Force (Pixels)	Newton	Force (Pixels)	Newton		Force (Pixels)	Newton	Force (Pixels)	Newton		Force (Pixels)	Newton	Force (Pixels)	Newton		Force (Pixels)	Newton	Force (Pixels)	Newton
1	82	0.40016	80.025	0.390522		22.506	0.109829	33.504	0.1635		15	0.0732	57.002	0.27817		28	0.13664	63.002	0.30745
2	80.011	0.390454	97.336	0.475		29.004	0.14154	32.5	0.1586		13.004	0.0634595	43.042	0.210045		22.689	0.110722	49.5	0.24156
3	98.002	0.47825	76.047	0.371109		24.005	0.117144	37.003	0.180575		15.293	0.0746298	58.815	0.287017		20.003	0.0976146	58.488	0.285421
4	81.333	0.396905	72.151	0.352097		20	0.0976	32	0.15616		25.342	0.123669	67.624	0.330005		27.667	0.135015	76.519	0.373413
5	57.337	0.279805	80.011	0.390454		20.006	0.0976293	37.054	0.180824		15.074	0.0735611	56.539	0.27591		30.734	0.149982	60	0.2928
6	94.011	0.458774	70.695	0.344992		28.504	0.1391	42.003	0.204975		16.111	0.0786217	47.011	0.229414		22.01	0.107409	45.503	0.222055
Means		0.400724		0.387362			0.11714		0.174105			0.0811902		0.268427			0.122897		0.287116
SDs		0.0694578		0.0469104			0.0194601		0.0185194			0.0214033		0.0429392			0.0204774		0.0532993
							p<0.0001		p<0.0005			p<0.0005		p<0.05			p<0.001		p=0.0302
	Left forelimb		Right forelimb
	Means	SDs	Means	SDs
Sham	0.400724	0.0694578	0.387362	0.0469104
90m+12hr	0.11714	0.0194601	0.174105	0.0185194
90m+1d	0.0811902	0.0214033	0.268427	0.0429392
90m+5d	0.122897	0.0204774	0.287116	0.0532993
