# Supplementary material for: Calcium phosphate formation and deposition in ischemic neurons
Source: PLoS One. 2025 Jan 16;20(1):e0317055. doi: 10.1371/journal.pone.0317055 (PMC11737781; doi:10.1371/journal.pone.0317055)
Supplement: S1 Data — (ZIP) [file pone.0317055.s001.zip › Fig. 3B.xlsx]

## Sheet: Sheet1
Alkaline phosphatase activity - BCIP/NBT density
Control			Stroke 5 min			Stroke 10 min			Stroke 20 min			Stroke 30 min			Stroke 60 min
Cortex	White matter	Ratio	Cortex	White matter	Ratio	Cortex	White matter	Ratio	Cortex	White matter	Ratio	Cortex	White matter	Ratio	Cortex	White matter	Ratio
208.644	175.718	1.18738	213.997	198.633	1.07735	211.279	179.375	1.17786	202.933	176.374	1.15058	195.541	158.362	1.23477	210.025	157.117	1.33674
204.456	201.831	1.01301	168.486	142	1.18652	141.383	112.736	1.25411	141.702	105.85	1.33871	203.108	143.399	1.41638	142.232	100.43	1.41623
163.86	176.371	0.929064	132.868	117.521	1.13059	162.819	109.413	1.48811	138.563	118.901	1.16536	160.27	111.966	1.43142	149.298	97.979	1.52378
158.324	151.31	1.04636	149.611	132.467	1.12942	175.228	144.157	1.21554	138.64	99.74	1.39001	142.082	109.624	1.29608	164.03	86.657	1.89286
147.246	135.861	1.0838	172.835	149.381	1.15701	175.106	129.225	1.35505	142.48	105.157	1.35493	173.202	107.106	1.61711	157.335	106.449	1.47803
140.273	133.82	1.04822	202.014	182.676	1.10586	132.017	124.047	1.06425	143.88	109.939	1.30873	143.973	121.701	1.18301	144.518	102.228	1.41368
161.869	158.387	1.02198	178.804	131.965	1.35494	151.73	107.534	1.411	138.657	81.475	1.70183	157.257	99.036	1.58788	148.926	83.298	1.78787
125.515	130.799	0.959602	163.561	132.83	1.23136	142.985	115.986	1.23278	138.504	103.782	1.33457	140.081	88.913	1.57548	128.718	105.476	1.22035
186.857	161.898	1.15416	146.577	105.672	1.38709										112.414	81.136	1.3855
	Means	1.04929			1.19557			1.27484			1.34309			1.41777			1.49501
	SDs	0.0835377			0.109288			0.136238			0.169435			0.167819			0.215194
	Stroke times (min)	Means	SDs
	0	1.04929	0.0835377
	5	1.19557	0.109288
	10	1.27484	0.136238
	20	1.34309	0.169435
	30	1.41777	0.167819
	60	1.49501	0.215194
