# Supplementary material for: Calcium phosphate formation and deposition in ischemic neurons
Source: PLoS One. 2025 Jan 16;20(1):e0317055. doi: 10.1371/journal.pone.0317055 (PMC11737781; doi:10.1371/journal.pone.0317055)
Supplement: S1 Data — (ZIP) [file pone.0317055.s001.zip › Fig. 3C.xlsx]

## Sheet: Sheet1
Alkaline phosphatase activity - pNPP tests
Normalized in reference to the means of sham control OD values
OD: 380nm
	Sham original OD values							Sham normalized values									Stroke 5 min original OD values							Stroke 5 min normalized OD values									Stroke 10 min originals							Stroke 10 min normalized values in reference to sham controls									Stroke 20 min originals
Time (min)	#1 sample	#2	#3	#4	#5	#6	Means (sham originals)	#1	#2	#3	#4	#5	#6	Means (normalized)	SDs		#1	#2	#3	#4	#5	#6	Mean of sham	#1	#2	#3	#4	#5	#6	Mean	SD		#1	#2	#3	#4	#5	#6	Mean of sham	#1	#2	#3	#4	#5	#6	Means	SDs		#1
5	0.243	0.28	0.202	0.116	0.257	0.223	0.220167	1.10371	1.27176	0.917487	0.526874	1.1673	1.01287	1	0.262077		0.301	0.298	0.223	0.421	0.465	0.389	0.220167	1.36715	1.35352	1.01287	1.91219	2.11204	1.76684	1.58743	0.411395		0.513	0.324	0.402	0.501	0.359	0.299	0.220167	2.33005	1.47161	1.82589	2.27555	1.63058	1.35806	1.81529	0.409443		0.492
10	0.252	0.323	0.214	0.121	0.286	0.238	0.239	1.05439	1.35146	0.895397	0.506276	1.19665	0.995816	1	0.289786		0.317	0.316	0.244	0.476	0.501	0.427	0.239	1.32636	1.32218	1.02092	1.99163	2.09623	1.78661	1.59066	0.42926		0.564	0.364	0.476	0.574	0.489	0.364	0.239	2.35983	1.52301	1.99163	2.40167	2.04603	1.52301	1.9742	0.385759		0.728
20	0.251	0.311	0.288	0.108	0.295	0.221	0.245667	1.02171	1.26594	1.17232	0.43962	1.20081	0.899593	1	0.305065		0.352	0.355	0.315	0.528	0.532	0.489	0.245667	1.43284	1.44505	1.28223	2.14925	2.16554	1.9905	1.74423	0.400529		0.612	0.422	0.495	0.663	0.572	0.427	0.245667	2.49118	1.71777	2.01493	2.69878	2.32836	1.73813	2.16486	0.405648		0.824
30	0.281	0.342	0.317	0.132	0.325	0.258	0.275833	1.01873	1.23988	1.14924	0.47855	1.17825	0.935347	1	0.278578		0.349	0.387	0.348	0.552	0.638	0.582	0.275833	1.26526	1.40302	1.26163	2.00121	2.31299	2.10997	1.72568	0.469035		0.624	0.487	0.516	0.692	0.638	0.501	0.275833	2.26224	1.76556	1.87069	2.50876	2.31299	1.81631	2.08943	0.310809		0.886
40	0.304	0.353	0.328	0.138	0.331	0.264	0.286333	1.0617	1.23283	1.14552	0.481956	1.156	0.922002	1	0.274947		0.375	0.428	0.415	0.537	0.645	0.599	0.286333	1.30966	1.49476	1.44936	1.87544	2.25262	2.09197	1.74563	0.383306		0.654	0.528	0.528	0.716	0.712	0.543	0.286333	2.28405	1.844	1.844	2.50058	2.48661	1.89639	2.14261	0.317944		0.99
50	0.319	0.353	0.33	0.221	0.348	0.274	0.3075	1.0374	1.14797	1.07317	0.718699	1.13171	0.891057	1	0.165525		0.397	0.445	0.453	0.586	0.685	0.652	0.3075	1.29106	1.44715	1.47317	1.90569	2.22764	2.12033	1.74417	0.391994		0.687	0.601	0.574	0.753	0.758	0.601	0.3075	2.23415	1.95447	1.86667	2.44878	2.46504	1.95447	2.15393	0.265424		1.155
60	0.328	0.356	0.341	0.248	0.355	0.298	0.321	1.02181	1.10903	1.06231	0.772586	1.10592	0.928349	1	0.129858		0.416	0.456	0.468	0.598	0.699	0.657	0.321	1.29595	1.42056	1.45794	1.86293	2.17757	2.04673	1.71028	0.367189		0.694	0.672	0.611	0.804	0.831	0.675	0.321	2.16199	2.09346	1.90343	2.50467	2.58879	2.1028	2.22586	0.264638		1.176
90	0.335	0.362	0.351	0.248	0.367	0.323	0.331	1.01208	1.09366	1.06042	0.749245	1.10876	0.975831	1	0.132559		0.429	0.517	0.497	0.694	0.732	0.693	0.331	1.29607	1.56193	1.50151	2.09668	2.21148	2.09366	1.79355	0.385495		0.687	0.755	0.612	0.808	0.875	0.723	0.331	2.07553	2.28097	1.84894	2.44109	2.6435	2.18429	2.24572	0.278501		1.24
120	0.355	0.363	0.356	0.253	0.387	0.334	0.341333	1.04004	1.06348	1.04297	0.741211	1.13379	0.978516	1	0.136244		0.435	0.511	0.527	0.686	0.745	0.711	0.341333	1.27441	1.49707	1.54395	2.00977	2.18262	2.08301	1.76514	0.373301		0.711	0.809	0.663	0.834	0.912	0.732	0.341333	2.08301	2.37012	1.94238	2.44336	2.67188	2.14453	2.27588	0.26811		1.205
[truncated: 44 more columns]
