# Supplementary material for: Calcium phosphate formation and deposition in ischemic neurons
Source: PLoS One. 2025 Jan 16;20(1):e0317055. doi: 10.1371/journal.pone.0317055 (PMC11737781; doi:10.1371/journal.pone.0317055)
Supplement: S1 Data — (ZIP) [file pone.0317055.s001.zip › Fig. 6B2.xlsx]

## Sheet: Sheet1
Sham control 5 days data						Stroke 5 days data
Annx A2						Annx A2
	Green (actin)	Yellow (Annx A2/actin)	Yellow/(Green+yellow)*100			Green (actin)	Yellow (Annx A2/actin)	Yellow/(Green+yellow)*100
	% area	% area				% area	% area
Sample 1-1	12.676	2.461	16.2582		Sample 1-1	13.373	7.89	37.1067
Sample 1-2	15.028	2.274	13.143		Sample 1-2	15.594	13.52	46.4381
Sample 1-3	17.041	2.18	11.3418		Sample 1-3	12.153	6.4	34.4958
Sample 1.4	16.652	1.596	8.74616		Sample 1.4	14.59	8.186	35.9413
Sample 1-5	16.885	1.987	10.5288		Sample 1-5	12.805	10.658	45.4247
Sample 1-6	17.772	1.2	6.32511		Sample 1-6	15.187	14.196	48.3137
Sample 2-1	21.083	8.151	27.8819		Sample 2-1	15.822	15.973	50.2375
Sample 2-2	15.436	3.788	19.7045		Sample 2-2	12.367	11.002	47.0795
Sample 2-3	15.836	4.374	21.6428		Sample 2-3	12.242	13.441	52.3342
Sample 2-4	33.001	6.472	16.396		Sample 2-4	11.873	11.488	49.176
Sample 2-5	36.06	8.677	19.3956		Sample 2-5	11.822	12.27	50.9298
Sample 2-6	20.227	5.354	20.9296		Sample 2-6	12.495	8.363	40.0949
Sample 3-1	18.118	4.273	19.0836		Sample 3-1	16.619	17.711	51.5904
Sample 3-2	17.253	4.867	22.0027		Sample 3-2	18.74	15.764	45.6875
Sample 3-3	23.144	5.962	20.4837		Sample 3-3	19.484	10.795	35.6518
Sample 3-4	31.599	4.986	13.6285		Sample 3-4	21.668	14.34	39.8245
Sample 3-5	18.537	2.168	10.4709		Sample 3-5	25.91	12.504	32.5506
Sample 3-6	20.596	3.306	13.8315		Sample 3-6	18.993	16.35	46.2609
Sample 4-1	23.985	2.707	10.1416		Sample 4-1	15.54	8.081	34.2111
Sample 4-2	32.406	4.286	11.681		Sample 4-2	17.483	12.354	41.405
Sample 4-3	29.925	3.534	10.5622		Sample 4-3	20.202	18.493	47.7917
Sample 4-4	35.113	4.06	10.3643		Sample 4-4	16.317	15.152	48.149
Sample 4-5	34.135	4.586	11.8437		Sample 4-5	20.979	21.989	51.1753
Sample 4-6	18.647	3.158	14.4829		Sample 4-6	23.543	15.462	39.6411
Sample 5-1	21.323	3.915	15.5123		Sample 5-1	20.202	15.462	43.3546
Sample 5-2	31.64	3.228	9.25777		Sample 5-2	24.009	18.337	43.3028
Sample 5-3	21.958	2.328	9.58577		Sample 5-3	17.483	21.678	55.3561
Sample 5-4	29.365	2.54	7.96113		Sample 5-4	22.067	16.239	42.3928
Sample 5-5	23.069	1.481	6.03259		Sample 5-5	21.756	18.493	45.9465
Sample 5-6	32.751	3.175	8.83761		Sample 5-6	16.628	14.064	45.823
Sample 6-1	18.926	1.151	5.73293		Sample 6-1	15.359	15.176	49.7003
Sample 6-2	19.565	1.577	7.45909		Sample 6-2	14.726	10.907	42.5506
Sample 6-3	19.182	1.748	8.35165		Sample 6-3	16.095	13.95	46.4304
Sample 6-4	31.415	2.472	7.29483		Sample 6-4	18.362	18.199	49.7771
Sample 6-5	23.402	2.558	9.85362		Sample 6-5	15.972	16.115	50.2228
Sample 6-6	19.608	1.108	5.34852		Sample 6-6	9.273	10.662	53.4838
Sham control 5 days data						Stroke 5 days data
Annx A5						Annx A5
	Green actin	Yellow (Annx A2/actin)	Yellow/(Green+yellow)*100			Green (actin)	Yellow (Annx A2/actin)	Yellow/(Green+yellow)*100
	% area	% area				% area	% area
Sample 1-1	29.714	4.286	12.6059		Sample 1-1	14.529	14.457	49.8758
Sample 1-2	13.143	2.429	15.5985		Sample 1-2	37.08	24.087	39.3791
Sample 1-3	16.571	5.857	26.1147		Sample 1-3	16.091	22.199	57.976
Sample 1.4	20.143	5.143	20.3393		Sample 1.4	36.557	36.557	50
Sample 1-5	18.571	4.714	20.2448		Sample 1-5	15.568	14.457	48.1499
Sample 1-6	22.857	2	8.04602		Sample 1-6	16.632	14.006	45.7145
Sample 2-1	12.5	4.464	26.3145		Sample 2-1	12.166	13.205	52.0476
Sample 2-2	19.005	3.571	15.8177		Sample 2-2	31.685	30.702	49.2122
Sample 2-3	16.071	6.505	28.8138		Sample 2-3	19.518	19.807	50.3675
Sample 2-4	23.087	0.893	3.72394		Sample 2-4	22.414	12.755	36.2677
Sample 2-5	21.684	2.551	10.5261		Sample 2-5	12.339	19.518	61.2675
Sample 2-6	20.281	3.061	13.1137		Sample 2-6	18.652	17.831	48.8748
Sample 3-1	24.253	3.465	12.5009		Sample 3-1	10.829	10.829	50
Sample 3-2	19.594	2.27	10.3824		Sample 3-2	11.006	11.006	50
Sample 3-3	19.833	1.673	7.77922		Sample 3-3	11.85	15.292	56.3407
Sample 3-4	17.443	3.106	15.1151		Sample 3-4	17.572	15.612	47.0468
Sample 3-5	22.103	3.823	14.7458		Sample 3-5	10.597	10.845	50.5783
Sample 3-6	25.329	4.301	14.5157		Sample 3-6	10.845	15.345	58.5911
Sample 4-1	13.599	3.709	21.4294		Sample 4-1	17.424	15.065	46.3695
Sample 4-2	17.857	2.198	10.9599		Sample 4-2	32.489	21.312	39.6126
Sample 4-3	25	1.099	4.21089		Sample 4-3	17.491	17.279	49.6951
Sample 4-4	22.94	2.61	10.2153		Sample 4-4	18.27	16.836	47.9576
Sample 4-5	21.841	1.786	7.55915		Sample 4-5	33.335	32.344	49.2456
Sample 4-6	20.33	3.984	16.3856		Sample 4-6	32.556	22.893	41.2866
Sample 5-1	13.939	3.203	18.6851		Sample 5-1	6.529	23.257	78.0803
Sample 5-2	15.931	0.866	5.15568		Sample 5-2	6.912	30.807	81.675
Sample 5-3	13.853	3.117	18.3677		Sample 5-3	7.997	28.474	78.073
Sample 5-4	18.095	1.991	9.91238		Sample 5-4	5.944	24.711	80.61
Sample 5-5	19.048	2.771	12.6999		Sample 5-5	9.923	32.261	76.4769
Sample 5-6	15.844	1.732	9.85435		Sample 5-6	10.22	36.024	77.8998
Sample 6-1	16.436	1.817	9.95453		Sample 6-1	11.987	13.88	53.6591
Sample 6-2	18.166	4.671	20.4536		Sample 6-2	12.255	15.076	55.1608
Sample 6-3	16.176	3.893	19.3981		Sample 6-3	15.865	16.054	50.2961
Sample 6-4	12.284	2.595	17.4407		Sample 6-4	15.727	11.684	42.6252
Sample 6-5	17.82	3.028	14.5242		Sample 6-5	15.686	12.156	43.6607
Sample 6-6	16.869	0.952	5.34201		Sample 6-6	15.41	13.667	47.0028
Sham control 5 days data						Stroke 5 days data
Annx A6						Annx A6
	Green actin	Yellow (Annx A2/actin)	Yellow/(Green+yellow)*100			Green actin	Yellow (Annx A2/actin)	Yellow/(Green+yellow)*100
	% area	% area				% area	% area
Sample 1-1	17.555	2.7	13.33		Sample 1-1	17.754	21.838	55.1576
Sample 1-2	22.926	3.908	14.5636		Sample 1-2	17.981	23.993	57.1616
Sample 1-3	15.812	3.506	18.1489		Sample 1-3	26.205	21.1	44.6042
Sample 1.4	17.02	2.255	11.6991		Sample 1.4	25.808	17.357	40.2108
Sample 1-5	18.714	2.829	13.1319		Sample 1-5	23.71	22.348	48.5214
Sample 1-6	20.832	3.812	15.4683		Sample 1-6	22.348	16.052	41.8021
Sample 2-1	21.785	5.084	18.9214		Sample 2-1	26.989	25.852	48.9241
Sample 2-2	22.718	4.47	16.4411		Sample 2-2	20.597	24.29	54.1137
Sample 2-3	23.899	3.821	13.7843		Sample 2-3	17.472	22.68	56.4854
Sample 2-4	16.748	2.95	14.9761		Sample 2-4	18.277	20.312	52.6368
Sample 2-5	19.838	3.644	15.5183		Sample 2-5	20.786	21.922	51.33
Sample 2-6	17.646	5.129	22.5203		Sample 2-6	22.727	22.633	49.8964
Sample 3-1	15.635	6.63	29.7777		Sample 3-1	18.877	18.333	49.269
Sample 3-2	20.39	3.505	14.6683		Sample 3-2	22.018	21.316	49.19
Sample 3-3	19.278	6.273	24.5509		Sample 3-3	21.018	23.509	52.7972
Sample 3-4	20.995	4.118	16.3979		Sample 3-4	17.772	17.649	49.8264
Sample 3-5	22.936	2.035	8.14945		Sample 3-5	22.439	22.474	50.039
Sample 3-6	26.321	2.639	9.11257		Sample 3-6	23.93	25.737	51.8191
Sample 4-1	17.48	5.149	22.754		Sample 4-1	18.524	26.417	58.7815
Sample 4-2	20.505	6.073	22.8497		Sample 4-2	16.813	23.289	58.0744
Sample 4-3	20.174	5.603	21.7364		Sample 4-3	20.21	25.489	55.7758
Sample 4-4	19.42	4.78	19.7521		Sample 4-4	19.966	24.951	55.5491
Sample 4-5	16.087	4.11	20.3496		Sample 4-5	16.349	23.998	59.479
Sample 4-6	16.664	3.471	17.2386		Sample 4-6	15.787	22.043	58.2686
Sample 5-1	12.777	2.828	18.1208		Sample 5-1	16.442	28.923	63.7562
Sample 5-2	14.138	3.145	18.1962		Sample 5-2	16.788	22.885	57.6841
Sample 5-3	16.381	2.966	15.3325		Sample 5-3	26.692	27.038	50.322
Sample 5-4	16.061	4.876	23.2882		Sample 5-4	17.538	25.635	59.3774
Sample 5-5	15.047	2.643	14.9392		Sample 5-5	17.115	26.135	60.4277
Sample 5-6	15.76	3.373	17.6282		Sample 5-6	13.923	24.981	64.2119
Sample 6-1	12.88	3.984	23.6243		Sample 6-1	24.638	22.892	48.1633
Sample 6-2	11.45	3.646	24.1521		Sample 6-2	20.939	26.31	55.6837
Sample 6-3	15.027	3.94	20.7729		Sample 6-3	14.554	21.277	59.3815
Sample 6-4	16.768	3.397	16.846		Sample 6-4	17.953	20.545	53.3664
Sample 6-5	19.969	3.374	14.454		Sample 6-5	17.033	19.437	53.2959
Sample 6-6	19.018	5.286	21.7495		Sample 6-6	16.432	25.202	60.5323
Sham control 5 days data					Stroke 5 days data
Annx A7					Annx A7
	Green actin	Yellow (Annx A2/actin)	Yellow/(Green+yellow)*100			Green actin	Yellow (Annx A2/actin)	Yellow/(Green+yellow)*100
	% area	% area				% area	% area
Sample 1-1	21.551	4.045	15.8033		Sample 1-1	6.488	15.31	70.2358
Sample 1-2	23.918	3.59	13.0507		Sample 1-2	6.503	15.016	69.7802
Sample 1-3	24.262	2.741	10.1507		Sample 1-3	9.269	18.124	66.1629
Sample 1.4	23.513	2.882	10.9187		Sample 1.4	6.724	19.356	74.2178
Sample 1-5	25.789	3.145	10.8696		Sample 1-5	6.73	16.174	70.6165
Sample 1-6	27.063	2.296	7.82043		Sample 1-6	6.761	15.897	70.1606
Sample 2-1	15.424	1.794	10.4193		Sample 2-1	5.347	12.619	70.2382
Sample 2-2	16.67	2.481	12.9549		Sample 2-2	8.115	11.528	58.6876
Sample 2-3	17.089	2.739	13.8138		Sample 2-3	5.646	11.689	67.4301
Sample 2-4	16.402	2.17	11.6843		Sample 2-4	6.103	10.993	64.3016
Sample 2-5	17.39	1.719	8.99576		Sample 2-5	6.675	9.773	59.4176
Sample 2-6	18.69	2.202	10.5399		Sample 2-6	7.457	9.643	56.3918
Sample 3-1	14.734	2.372	13.8665		Sample 3-1	6.821	6.537	48.937
Sample 3-2	15.595	2.161	12.1705		Sample 3-2	8.338	7.363	46.8951
Sample 3-3	17.94	1.767	8.96636		Sample 3-3	7.436	10.105	57.6079
Sample 3-4	17.729	2.024	10.2465		Sample 3-4	9.226	9.223	49.9919
Sample 3-5	17.134	2.299	11.8304		Sample 3-5	11.213	12.873	53.446
Sample 3-6	13.929	2.17	13.4791		Sample 3-6	9.707	11.934	55.1453
Sample 4-1	10.974	2.638	19.38		Sample 4-1	5.495	7.66	58.2288
Sample 4-2	14.168	2.461	14.7994		Sample 4-2	8.694	6.966	44.4828
Sample 4-3	19.385	2.835	12.7588		Sample 4-3	8.028	6.687	45.4434
Sample 4-4	17.677	2.613	12.8783		Sample 4-4	7.678	7.38	49.0105
Sample 4-5	15.221	2.003	11.6291		Sample 4-5	7.724	8.226	51.5737
Sample 4-6	16.727	2.18	11.5301		Sample 4-6	7.847	7.533	48.9792
Sample 5-1	17.719	2.814	13.7048		Sample 5-1	15.012	6.341	29.6961
Sample 5-2	15.004	2.576	14.653		Sample 5-2	7.479	3.664	32.8816
Sample 5-3	16.066	1.856	10.356		Sample 5-3	8.519	4.832	36.192
Sample 5-4	17.064	2.01	10.5379		Sample 5-4	9.573	4.361	31.2975
Sample 5-5	17.977	2.159	10.7221		Sample 5-5	8.88	4.057	31.3597
Sample 5-6	18.548	1.836	9.00706		Sample 5-6	10.724	4.68	30.3817
Sample 6-1	17.429	2.253	11.447		Sample 6-1	8.383	11.429	57.6873
Sample 6-2	18.998	2.042	9.70532		Sample 6-2	10.911	10.913	50.0046
Sample 6-3	16.885	2.203	11.5413		Sample 6-3	7.925	11.086	58.3136
Sample 6-4	17.866	2.314	11.4668		Sample 6-4	7.853	9.779	55.4617
Sample 6-5	19.823	2.525	11.2986		Sample 6-5	8.31	9.451	53.2121
Sample 6-6	19.551	2.364	10.7871		Sample 6-6	8.488	8.696	50.6052
