# Supplementary material for: Calcium phosphate formation and deposition in ischemic neurons
Source: PLoS One. 2025 Jan 16;20(1):e0317055. doi: 10.1371/journal.pone.0317055 (PMC11737781; doi:10.1371/journal.pone.0317055)
Supplement: S1 Data — (ZIP) [file pone.0317055.s001.zip › Fig. 8B.xlsx]

## Sheet: Sheet1
	Anx-CaP cluster area fraction on brain sections in vitro
		Each anx: 400 ng/ml
		Calcium: 1 mM
		Phosphate: 4 mM
	Area unit: pixels
	Reference area for % calculation: Area of total image area
		Anx+CaP																Anx + CaP + monomeric actin																Anx + CaP + phalloidin
	Specimens	Control (PBS)			Anx A2			Anx A5			Anx A6			Anx A7				Control (PBS)			Anx A2			Anx A5			Anx A6			Anx A7				Control (PBS)			Anx A2			Anx A5			Anx A6			Anx A7
		Count	Anx-CaP cluster area (pixels)	Area %	Count	Anx-CaP cluster area (pixels)	Area %	Count	Anx-CaP cluster area (pixels)	Area %	Count	Anx-CaP cluster area (pixels)	Area %	Count	Anx-CaP cluster area	Area %		Count	Anx-CaP cluster area (pixels)	Area %	Count	Anx-CaP cluster area (pixels)	Area %	Count	Anx-CaP clusterarea (pixels)	Area %	Count	Anx-CaP cluster area (pixels)	Area %	Count	Anx-CaP cluster area (pixels)	Area %		Count	Anx-CaP cluster area (pixels)	Area %	Count	Anx-CaP cluster area (pixels)	Area %	Count	Anx-CaP cluster area (pixels)	Area %	Count	Anx-CaP cluster area (pixels)	Area %	Count	Anx-CaP cluster area (pixels)	Area %
	1	4	14	0.049	33	244	0.853	37	792	1.855	25	314	1.095	7	119	0.417		1	3	0.01	1	1	0.003	2	54	0.185	2	40	0.136	3	10	0.035		3	35	0.119	4	17	0.058	6	15	0.051	7	19	0.065	1	13	0.045
	2	6	39	0.137	51	313	1.094	33	739	1.664	29	358	1.249	8	171	0.6		11	23	0.078	3	3	0.01	1	35	0.12	1	27	0.092	6	19	0.066		6	55	0.187	5	22	0.075	2	7	0.024	3	7	0.024	1	6	0.021
	3	2	12	0.042	65	378	1.321	37	792	1.855	37	389	1.357	24	230	0.807		7	11	0.037	7	9	0.031	1	21	0.072	1	17	0.058	5	24	0.083		3	36	0.122	7	32	0.109	2	7	0.024	3	8	0.027	1	7	0.024
	4	6	31	0.109	79	455	1.59	41	829	1.988	26	328	1.144	7	124	0.435		10	20	0.068	1	1	0.003	2	25	0.086	1	23	0.078	2	6	0.021		2	34	0.116	5	24	0.082	1	3	0.01	3	9	0.031	1	8	0.028
	5	2	12	0.042	55	332	1.16	57	932	1.06	24	285	0.994	26	245	0.859		8	17	0.058	7	9	0.031	2	29	0.099	1	27	0.092	3	7	0.024		1	31	0.105	4	18	0.062	3	9	0.031	5	14	0.048	1	12	0.042
	6	6	31	0.109	41	269	0.94	32	713	1.57	20	266	0.928	19	212	0.743		6	9	0.031	7	9	0.031	1	17	0.058	1	13	0.044	3	10	0.035		1	27	0.092	4	13	0.044	3	10	0.034	2	6	0.041	1	13	0.045
	7	6	39	0.137	33	244	0.853	30	663	1.09	17	243	0.848	10	180	0.631		7	11	0.037	1	1	0.003	1	13	0.045	1	17	0.058	6	19	0.066		1	24	0.082	3	11	0.038	4	11	0.038	3	8	0.027	1	7	0.024
	8	7	28	0.098	38	254	0.888	29	642	1.314	13	219	0.764	8	167	0.586		3	6	0.02	3	3	0.01	1	15	0.051	1	23	0.078	3	10	0.035		1	20	0.068	2	10	0.034	6	15	0.051	3	9	0.031	1	6	0.021
			Means	0.090375			1.08737			1.5495			1.04737			0.63475				0.042375			0.01525			0.0895			0.0795			0.045625				0.111375			0.06275			0.032875			0.03675			0.03125
			SDs	0.0405179			0.262913			0.358306			0.201875			0.161506				0.0236216			0.0133604			0.0461581			0.0285207			0.0228031				0.0359998			0.0252799			0.013984			0.0139463			0.01082
	Plot		Anx-CaP %
		Groups	Means	SDs
	Anx + CaP	PBS	0.090375	0.0405179
		Anx A2	1.08737	0.262913
		Anx A5	1.5495	0.358306
		Anx A6	1.04737	0.201875
		Anx A7	0.63475	0.161506
	Anx + CaP + monomeric actin		0.042375	0.0236216
		Anx A2	0.01525	0.0133604
		Anx A5	0.0895	0.0461581
		Anx A6	0.0795	0.0285207
		Anx A7	0.045625	0.0228031
	Anx + CaP + pholloidin		0.111375	0.0359998
		Anx A2	0.06275	0.0252799
		Anx A5	0.032875	0.013984
		Anx A6	0.03675	0.0139463
		Anx A7	0.03125	0.01082
