# Supplementary material for: Calcium phosphate formation and deposition in ischemic neurons
Source: PLoS One. 2025 Jan 16;20(1):e0317055. doi: 10.1371/journal.pone.0317055 (PMC11737781; doi:10.1371/journal.pone.0317055)
Supplement: S1 Data — (ZIP) [file pone.0317055.s001.zip › Fig. 9B.xlsx]

## Sheet: Sheet1
Annexin administration in the absence of monomeric beta action
	PBS administration				Anx A2+E1:K12 administration				Anx A5 administration					Anx A6 administration				Anx A7 administration
	Brain calcification				Brain calcification				Brain calcification					Brain calcification				Brain calcification
	Calcified area	Total area	%		Calcified area	Total area	%		Calcified area	Total area	%			Calcified area	Total area	%		Calcified area	Total area	%
	0	24347	0		432	22154	1.94999		598	23118	2.58673			277	24437	1.13353		356	22690	1.56897
	0	23192	0		407	21941	1.85497		742	22749	3.26168			348	22213	1.56665		459	22017	2.08475
	0	21412	0		283	22251	1.27185		389	22910	1.69795			336	23555	1.42645		291	21782	1.33597
	0	24040	0		300	21557	1.39166		670	22094	3.0325			354	22843	1.54971		327	20838	1.56925
	0	23745	0		313	22116	1.41526		740	22279	3.32151			371	23478	1.5802		339	21572	1.57148
	0	24018	0		309	21945	1.40807		788	23157	3.40286			238	22660	1.05031		299	21735	1.37566
Means			0				1.54863				2.88387					1.38447				1.58435
SDs			0				0.280615				0.651217					0.234607				0.266938
	PBS administration				Anx A2 administration				Anx A5 administration					Anx A6 administration				Anx A7 administration
	Brain infarcts				Brain infarcts				Brain infarcts					Brain infarcts				Brain infarcts
	Infarct area	Total area	%		Infarct area	Total area	%		Infarct area	Total area	%			Infarct area	Total area	%		Infarct area	Total area	%
	0	24347	0		286	22154	1.29096		662	23118	2.86357			284	24437	1.16217		257	22690	1.13266
	0	23192	0		280	21941	1.27615		607	22749	2.66825			182	22213	0.81934		281	22017	1.27629
	0	21412	0		365	22251	1.64038		366	22910	1.59756			252	23555	1.06984		327	21782	1.50124
	0	24040	0		240	21557	1.11333		683	22094	3.09134			248	22843	1.08567		287	20838	1.37729
	0	23745	0		243	22116	1.09875		506	22279	2.2712			188	23478	0.80075		328	21572	1.52049
	0	24018	0		286	21945	1.30326		573	23157	2.47441			187	22660	0.825243		245	21735	1.12721
Means			0				1.28714				2.49439					0.960502				1.32253
SDs			0				0.195382				0.52486					0.162502				0.173472
Annexin administration in the presence of monomeric beta action
	PBS administration				Anx A2 administration				Anx A5 administration					Anx A6 administration				Anx A7 administration
	Brain calcification				Brain calcification				Brain calcification					Brain calcification				Brain calcification
	Calcified area	Total area	%		Calcified area	Total area	&		Calcified area	Total area	%			Calcified area	Total area	%		Calcified area	Total area	%
	0	24131	0		54	24393	0.221375		52	24055	0.216171			54	23596	0.228852		0	22478	0
	0	22702	0		66	22237	0.296803		65	23024	0.282314			0	22029	0		0	21564	0
	0	23386	0		60	23713	0.253026		40	21475	0.186263			43	22853	0.188159		67	21894	0.30602
	0	22854	0		36	24734	0.145549		31	22686	0.136648			59	22834	0.258387		50	21522	0.23232
	0	23786	0		58	24070	0.240964		51	22514	0.226526			0	21089	0		37	21141	0.175015
	0	23045	0		45	22246	0.202284		46	22538	0.2041			0	22846	0		79	22871	0.345416
Means			0				0.226667				0.20867					0.112566				0.176462
SDs			0				0.0510312				0.0479764					0.125311				0.148816
	PBS administration				Anx A2 administration				Anx A5 administration					Anx A6 administration				Anx A7 administration
	Brain infarcts				Brain infarcts				Brain infarcts					Brain infarcts				Brain infarcts
	Infarct area	Total area	%		Infarct area	Total area	%		Infarct area	Total area	%			Infarct area	Total area	%		Infarct area	Total area	%
	0	24131	0		17	24393	0.0696921		43	24055	0.178757			20	23596	0.0847601		58	22478	0.25803
	0	22702	0		0	22237	0		0	23024	0			40	22029	0.181579		28	21564	0.129846
	0	23386	0		14	23713	0.0590393		0	21475	0			23	22853	0.100643		24	21894	0.109619
	0	22854	0		23	24734	0.0929894		71	22686	0.312968			0	22834	0		28	21522	0.130099
	0	23786	0		19	24070	0.0789364		40	22514	0.177667			14	21089	0.0663853		23	21141	0.108793
	0	23045	0		0	22246	0		0	22538	0			0	22846	0		0	22871	0
Means			0				0.0501096				0.111565					0.0722279				0.122731
SDs			0				0.0403852				0.131748					0.0683959				0.0822677
	Anx administration with / without monomeric beta actin
	Brain calcification			Brain infarcts
	Groups	Means	SDs	Means	SDs
Beta actin -	PBS	0	0	0	0
	Anx A2	1.54863	0.280615	1.28714	0.195382
	Anx A5	2.88387	0.651217	2.49439	0.52486
	Anx A6	1.38447	0.234607	0.960502	0.162502
	Anx A7	1.58435	0.266938	1.32253	0.173472
Beta actin +	PBS	0	0	0	0
	Anx A2	0.226667	0.0510312	0.0501096	0.0403852
	Anx A5	0.20867	0.0479764	0.111565	0.131748
	Anx A6	0.112566	0.125311	0.0722279	0.0683959
	Anx A7	0.176462	0.148816	0.122731	0.0822677
