# Supplementary material for: Calcium phosphate formation and deposition in ischemic neurons
Source: PLoS One. 2025 Jan 16;20(1):e0317055. doi: 10.1371/journal.pone.0317055 (PMC11737781; doi:10.1371/journal.pone.0317055)
Supplement: S1 Data — (ZIP) [file pone.0317055.s001.zip › Fig. 10B.xlsx]

## Sheet: Sheet1
	Annexin administration			Calib. 82 pixels = 0.4 Newton; 1 pixel = 0.00488 Newton
		Monomeric actin negative																									Monomeric actin possitive
		PBS					AnxA2-only					AnxA5-only					AnxA6-only					AnxA7-only					PBS					AnxA2 + monomeric actin					AnxA5+monomeric actin					AnxA6+monomeric actin					AnxA7+monomeric actin
		Left forelimb		Right forelimb			Left forelimb		Right forelimb			Left forelimb		Right forelimb			Left forelimb		Right forelimb			Left forelimb		Right forelimb			Left forelimb		Right forelimb			Left forelimb		Right forelimb			Left forelimb		Right forelimb			Left forelimb		Right forelimb			Left forelimb		Right forelimb
	Cases	Force (Pixels)	Newton	Force (Pixels)	Newton		Force (Pixels)	Newton	Force (Pixels)	Newton		Force (Pixels)	Newton	Force (Pixels)	Newton		Force (Pixels)	Newton	Force (Pixels)	Newton		Force (Pixels)	Newton	Force (Pixels)	Newton		Force (Pixels)	Newton	Force (Pixels)	Newton		Force (Pixels)	Newton	Force (Pixels)	Newton		Force (Pixels)	Newton	Force (Pixels)	Newton		Force (Pixels)	Newton	Force (Pixels)	Newton		Force (Pixels)	Newton	Force (Pixels)
	1	96.669	0.471745	76.012	0.370939		53.009	0.258684	77.333	0.377385		61.348	0.299378	88.01	0.429489		57.002	0.27817	94	0.45872		45.003	0.219615	83.344	0.406719		98.669	0.481505	90.706	0.442645		63.007	0.307474	88.677	0.432744		67.502	0.32941	88.003	0.429455		68.502	0.33429	87.5	0.427		66	0.32208	89.343
	2	72.012	0.351419	100.675	0.491294		37	0.18056	60	0.2928		47.338	0.231009	78.692	0.384017		43.503	0.212295	77.333	0.377385		48.023	0.234352	92.727	0.452508		105.371	0.51421	80.711	0.39387		51.522	0.251427	105.088	0.512829		63.032	0.307596	103.178	0.503509		77.092	0.376209	101.785	0.496711		55.041	0.2686	97.183
	3	68.029	0.331982	80.711	0.39387		43.503	0.212295	70.67	0.34487		43.338	0.211489	66.121	0.32267		58.363	0.284811	60.725	0.296338		56.5	0.27572	79.336	0.38716		63.421	0.309494	66.68	0.325398		70.016	0.341678	70.679	0.344914		80.089	0.390834	96.039	0.46867		59.534	0.290526	69.502	0.33917		61.508	0.300159	69.346
	4	86.01	0.419729	56.012	0.273339		32.504	0.15862	84.016	0.409998		46.005	0.224504	93.343	0.455514		41.076	0.200451	80.678	0.393709		34.004	0.16594	73.345	0.357924		74.774	0.364897	64.014	0.312388		66.742	0.325701	67.333	0.328585		53.5	0.26108	68.68	0.335158		40.503	0.197655	81.5	0.39772		72.231	0.352487	58.67
	5	60.347	0.294493	81.336	0.39692		54.009	0.263564	96	0.46848		37.333	0.182185	78.692	0.384017		57.786	0.281996	52.667	0.257015		49.01	0.239169	101.07	0.493222		77.379	0.37761	88.667	0.432695		53.012	0.258699	85.344	0.416479		53.531	0.261231	66.003	0.322095		59.034	0.288086	60.03	0.292946		58	0.28304	86.677
	6	84.693	0.413302	82.669	0.403425		39.513	0.192823	66.03	0.322226		61.337	0.299325	65.349	0.318903		45.011	0.219654	82.667	0.403415		51.002	0.24889	67.416	0.32899		88.01	0.429489	99.005	0.483144		55.5	0.27084	68.013	0.331903		69.016	0.336798	88	0.42944		56.502	0.27573	97.944	0.477967		56.502	0.27573	79.403
		Means	0.380445		0.388298			0.211091		0.369293			0.241315		0.382435			0.246229		0.36443			0.230614		0.40442			0.412868		0.398357			0.292637		0.394576			0.314492		0.414721			0.293749		0.405252			0.300349
		SDs	0.0656313		0.069942			0.0425183		0.0635978			0.0479816		0.0550775			0.0393484		0.0743102			0.0367682		0.0605854			0.0767958		0.0679164			0.0375328		0.0730334			0.0495688		0.0723012			0.0600741		0.0789446			0.0319511
							p: vs. PBS	p=0.0041					p=0.00021					p=0.012					p=0.0094									p: vs actin-	p=0.0214					p=0.0243					p=0.122					p=0.04459
Plot		Left forelimb			Right forelimb
		Means	SDs		Means	SDs			Anx administration without Actin, left forelimb						Anx administration with Actin, left forelimb
Actin -	PBS	0.380445	0.0656313		0.388298	0.069942			PBS	AnxA2	AnxA5	AnxA6	AnxA7		PBS	AnxA2	AnxA5	AnxA6	AnxA7
	AnxA2	0.211091	0.0425183		0.369293	0.0635978			0.471745	0.258684	0.299378	0.27817	0.219615		0.481505	0.307474	0.32941	0.33429	0.32208
	AnxA5	0.241315	0.0479816		0.382435	0.0550775			0.351419	0.18056	0.231009	0.212295	0.234352		0.51421	0.251427	0.307596	0.376209	0.2686
	AnxA6	0.246229	0.0393484		0.36443	0.0743102			0.331982	0.212295	0.211489	0.284811	0.27572		0.309494	0.341678	0.390834	0.290526	0.300159
	AnxA7	0.230614	0.0367682		0.40442	0.0605854			0.419729	0.15862	0.224504	0.200451	0.16594		0.364897	0.325701	0.26108	0.197655	0.352487
Actin +	PBS+actin	0.412868	0.0767958		0.398357	0.0679164			0.294493	0.263564	0.182185	0.281996	0.239169		0.37761	0.258699	0.261231	0.288086	0.28304
	AnxA2+actin	0.292637	0.0375328		0.394576	0.0730334			0.413302	0.192823	0.299325	0.219654	0.24889		0.429489	0.27084	0.336798	0.27573	0.27573
	AnxA5+actin	0.314492	0.0495688		0.414721	0.0723012			ANOVA p < 0.0001						ANOVA p<0.01
	AnxA6+actin	0.293749	0.0600741		0.405252	0.0789446
	AnxA7+actin	0.300349	0.0319511		0.390906	0.0688719
[truncated: 1 more columns]
