# Supplementary material for: Calcium phosphate formation and deposition in ischemic neurons
Source: PLoS One. 2025 Jan 16;20(1):e0317055. doi: 10.1371/journal.pone.0317055 (PMC11737781; doi:10.1371/journal.pone.0317055)
Supplement: S1 Data — (ZIP) [file pone.0317055.s001.zip › Fig. 11D.xlsx]

## Sheet: Sheet1
siRNA influence on calcification and infarct areas at day 3 of stroke (day 6 after siRNA administration)
	Area = pixels
Brain calcification
	Control siRNA				Anx A2 siRNA				Anx A5 siRNA				Anx A6 siRNA				Anx A7 siRNA				All anx siRNAs
Cases	Calcified area	Total area	%		Calcified area	Total area	%		Calcified area	Total area	%		Calcified area	Total area	%		Calcified area	Total area	%		Calcified area	Total area	%
1	2941	22084	13.3173		2193	22914	9.57057		1862	20739	8.97825		1318	21765	6.05559		2086	22042	9.46375		469	21647	2.16658
2	2056	21020	9.78116		2171	21844	9.93866		2313	20230	11.4335		1503	20158	7.4561		1336	20189	6.61746		622	22388	2.77827
3	2083	19793	10.5239		2941	22839	12.8771		1928	21565	8.94041		1238	21833	5.67032		1828	19580	9.33606		714	20871	3.42101
4	3078	21077	14.6036		1492	21706	6.87368		1576	22063	7.14318		1692	21043	8.04068		2541	20933	12.1387		667	22414	2.97582
5	3015	20456	14.739		1813	21817	8.31003		2061	20903	9.85983		2130	20804	10.2384		2515	20961	11.9985		756	21527	3.51187
6	2972	22140	13.4237		1927	22846	8.43474		1276	21297	5.99145		1188	21123	5.6242		1813	20504	8.84218		933	22421	4.16128
Means			12.7314				9.33413				8.72444				7.18088				9.73278				3.16914
SDs			2.09451				2.04379				1.93437				1.79638				2.08087				0.687097
Brain infarcts
	Control siRNA				Anx A2 siRNA				Anx A5 siRNA				Anx A6 siRNA				Anx A7 siRNA				All anx siRNAs
Cases	Infarct area	Total area	%		Infarct area	Total area	%		Infarct area	Total area	%		infarct area	Total area	%		Infarct area	Total area	%		Infarct area	Total area	%
1	2005	22084	9.07897		2021	22914	8.81994		1744	20739	8.40928		1398	21765	6.42316		1523	22042	6.90954		673	21647	3.10898
2	2043	21020	9.71931		1300	21844	5.95129		1454	20230	7.18735		912	20158	4.52426		1400	20189	6.93447		464	22388	2.07254
3	1691	19793	8.54342		1956	22839	8.5643		1669	21565	7.73939		1075	21833	4.92374		1913	19580	9.77017		373	20871	1.78717
4	1993	21077	9.4558		1871	21706	8.61974		1190	22063	5.39365		1148	21043	5.4555		1194	20933	5.70391		414	22414	1.84706
5	2661	20456	13.0084		2277	21817	10.4368		1516	20903	7.25255		1188	20804	5.71044		1296	20961	6.18291		644	21527	2.99159
6	2031	22140	9.17344		1868	22846	8.17649		1179	21297	5.53599		911	21123	4.31283		1019	20504	4.96976		518	22421	2.31033
Means			9.82989				8.42809				6.9197				5.22499				6.74513				2.35294
SDs			1.60655				1.4451				1.20968				0.792238				1.65927				0.572
		Calcification		Infarts
	Groups	Means	SDs	Means	SDs
	Control siRNA	12.7314	2.09451	9.82989	1.60655
	Anx A2 siRNA	9.33413	2.04379	8.42809	1.4451
	Anx A5 siRNA	8.72444	1.93437	6.9197	1.20968
	Anx A6 siRNA	7.18088	1.79638	5.22499	0.792238
	Anx A7 siRNA	9.73278	2.08087	6.74513	1.65927
	All anx siRNAs	3.16914	0.687097	2.35294	0.572
